# Supplementary material for: Scalable Synthesis and Cancer Cell Cytotoxicity of Rooperol and Analogues
Source: Molecules. 2022 Mar 9;27(6):1792. doi: 10.3390/molecules27061792 (PMC8949049; doi:10.3390/molecules27061792)
Supplement: Supplementary file 1 [file molecules-27-01792-s001.zip]

Archive with 1 entries (1 files):
- molecules-1536112-supplementary.pdf
